# Supplementary material for: Observational Cross-Sectional Study on Mediterranean Diet and Sperm Parameters
Source: Nutrients. 2023 Dec 1;15(23):4989. doi: 10.3390/nu15234989 (PMC10707842; doi:10.3390/nu15234989)
Supplement: Supplementary file 1 [file nutrients-15-04989-s001.zip]

Archive with 1 entries (1 files):
- nutrients-2693736-supplementary.pdf
